# Supplementary material for: Mediterranean Diet, Sleep Quality, Perceived Stress, and Physical Activity: A Pilot Study Among School Teachers
Source: Nutrients. 2025 Aug 25;17(17):2745. doi: 10.3390/nu17172745 (PMC12430172; doi:10.3390/nu17172745)
Supplement: Supplementary file 1 [file nutrients-17-02745-s001.zip]

Archive with 1 entries (1 files):
- nutrients-3817726-supplementary.pdf
